# Supplementary material for: Comparative Analysis of Biological Signatures between Freshly Preserved and Cryo-Preserved Bone Marrow Mesenchymal Stem Cells
Source: Cells. 2023 Sep 26;12(19):2355. doi: 10.3390/cells12192355 (PMC10571833; doi:10.3390/cells12192355)
Supplement: Supplementary file 1 [file cells-12-02355-s001.zip]

Archive with 1 entries (1 files):
- cells-2594427-supplementary.pdf
